# Supplementary material for: High Prevalence of Multidrug-Resistant Haemolytic Escherichia coli in Colombian Pig Farms
Source: Antibiotics (Basel). 2026 Jan 12;15(1):78. doi: 10.3390/antibiotics15010078 (PMC12837919; doi:10.3390/antibiotics15010078)
Supplement: Supplementary file 1 [file antibiotics-15-00078-s001.zip]

Archive with 1 entries (1 files):
- antibiotics-4039695-supplementary.pdf
